# Supplementary material for: Effect of Atomoxetine on Behavioral Difficulties and Growth Development of Primary School Children with Attention-Deficit/Hyperactivity Disorder: A Prospective Study
Source: Children (Basel). 2022 Feb 6;9(2):212. doi: 10.3390/children9020212 (PMC8870549; doi:10.3390/children9020212)
Supplement: Supplementary file 1 [file children-09-00212-s001.zip]

Archive with 1 entries (1 files):
- children-1564260-supplementary.pdf
